# Supplementary material for: Ceiling effects in the EOSQ-24 may limit its ability to assess treatment outcomes in early-onset scoliosis
Source: Spine Deform. 2026 Jan 31;14(4):1417–22. doi: 10.1007/s43390-026-01293-2 (PMC13323631; doi:10.1007/s43390-026-01293-2)
Supplement: Supplementary file 1 — Supplementary file1 (XLSX 18 KB) [file 43390_2026_1293_MOESM1_ESM.xlsx]

## Sheet: review_631808_included_csv_2025
				general health					pain/discomfort					pulmonary function					transfer					physical function					daily living					fatigue energy level					emotion					parental burden					financial burden
Title	Authors	Published Year	Journal	n	Mean	SD	Median	IQR	n	Mean	SD	Median	IQR	n	Mean	SD	Median	IQR	n	Mean	SD	Median	IQR	n	Mean	SD	Median	IQR	n	Mean	SD	Median	IQR	n	Mean	SD	Median	IQR	n	Mean	SD	Median	IQR	n	Mean	SD	Median	IQR	n
Spring distraction system for dynamic growth guidance of early onset scoliosis: two-year prospective follow-up of 24 patients	Lemans, Justin V.C.; Wijdicks, Sebastiaan P.J.; Castelein, René M.; Kruyt, Moyo C.	2021	Spine Journal	20	72.5	20.3			20	77	19.3			20	84.5	20.2			20	68	27.1			20	69.7	32.6			20	64	35.3			20	71	21.9			20	76.5	22.8			20	76.6	23.3			20
Effect of etiology, radiographic severity, and comorbidities on baseline parent-reported health measures for children with early-onset scoliosis	Ramo, Brandon A; McClung, Anna; Jo, Chan-Hee; Sanders, James O; Yaszay, Burt; Oetgen, Matthew E; Group, Pediatric Spine Study; others	2021	JBJS	610	71.7	19.4			610	74.6	22.7			610	85.4	22.7			610	78.1	28.2			610	69.2	33.7			610	59.9	36			610	73.2	27.4			610	75.7	23.8			610	66.9	24			610
Serial casting for early onset scoliosis and its effects on health-related quality of life during and after discontinuation of treatment.	Matsumoto, Hiroko; Auran, Emily; Fields, Michael W; Hung, Chun Wai; Hilaire, Tricia St; Roye, Benjamin; Sturm, Peter; Garg, Sumeet; Sanders, James; Oetgen, Matthew; Levine, Sonya; Roye, David; Vitale, Michael	2020	Spine deformity	37	78.1	14.7			37	82.3	13.3			37	95	11.1			37	82.6	18.2			37	73.9	19.3			37	70.6	22.8			37	86.8	15.3			37	87.9	12.3			37	61.6	11.8			37
Health-Related Quality of Life Assessment in Idiopathic Early-Onset Scoliosis Treated by Serial Mehta Casting.	Sleem, Ahmed	2022	International journal of spine surgery	15	65	19.02			15	73.33	17.59			15	75.83	23.84			15	75	18.9			15	75.56	19.79			15	75	20.59			15	74.17	19.17			15	72.5	29.2			15	74	20.55			15
Impact of surgical treatment on parent-reported health related quality of life measures in early-onset scoliosis: stable but no improvement at 2 years.	Shaw, K Aaron; Ramo, Brandon; McClung, Anna; Thornberg, David; Yazsay, Burt; Sturm, Peter; Jo, Chan-Hee; Oetgen, Matthew E	2023	Spine deformity	17	81.6	19.8			17	82.4	15.3			17	81.6	22.6			17	76.5	29.9			16	80.5	28.4			16	64.8	36.9			17	76.5	22.9			16	69.7	24.4			16	69.7	24.4			17
Health-related quality of life in early onset scoliosis patients treated with the spring distraction system: what to expect in the first 2 years after surgery.	Lemans, Justin V C; Top, Anouk; Tabeling, Casper S; Scholten, E Pauline; Stempels, Hilde W; Schlösser, Tom P C; Castelein, René M; Kruyt, Moyo C	2024	Spine deformity	49	66	21			49	70	23			49	81	21			49	71	29			49	63	37			49	56	36			49	65	24			49	71	24			49	71	24			49
High Preoperative Body Mass Index Is Associated With Implant Breakage in Patients Treated With Magnetically Controlled Growing Rods for Early-onset Scoliosis.	Saarinen, Antti; Andras, Lindsay; Boachie-Adjei, Oheneba; Cahill, Patrick; Guillaume, Tenner; Snyder, Brian; Sponseller, Paul; Sturm, Peter; Vitale, Michael; Helenius, Ilkka	2025	Journal of pediatric orthopedics	206			75	25	206			75	50	206			100	25	206			75	50	206			83	58	206			50	78	206			75	50	206			75	38	206			60	25	206
Comparing health-related quality of life and burden of care between early-onset scoliosis patients treated with magnetically controlled growing rods and traditional growing rods: a multicenter study.	Matsumoto, Hiroko; Skaggs, David L; Akbarnia, Behrooz A; Pawelek, Jeff B; Hilaire, Tricia St; Levine, Sonya; Sturm, Peter; Perez-Grueso, Francisco Javier Sanchez; Luhmann, Scott J; Sponseller, Paul D; Smith, John T; White, Klane K; Vitale, Michael G	2021	Spine deformity	32	78.5	15.9			32	69.9	22.9			32	91.5	14.2			32	77.4	24.5			32	69.5	32			32	51.3	37.9			32	75.4	28.4			32	81.1	17.8			32	69.4	20.9			32
The Impact of Unplanned Return to the Operating Room on Health-related Quality of Life at the End of Growth-friendly Surgical Treatment for Early-onset Scoliosis.	Roye, Benjamin D; Fano, Adam N; Matsumoto, Hiroko; Fields, Michael W; Emans, John B; Sponseller, Paul; Smith, John T; Thompson, George H; White, Klane K; Vitale, Michael G	2022	Journal of pediatric orthopedics	129	72.2	19.3			129	64.2	23.4			129	80.9	23.8			129	71.7	29.5			129	66.8	34.6			129	63.3	36.3			129	65.4	26.9			129	69.3	26.3			129					129
Uncorrected Pelvic Obliquity Is Associated With Worse Health-related Quality of Life (HRQoL) in Children and Their Caregivers at the End of Surgical Treatment for Early Onset Scoliosis (EOS).	Matsumoto, Hiroko; Fano, Adam N; Ball, Jacob; Roye, Benjamin D; George, Ameeka; Garg, Sumeet; Erickson, Mark; Samdani, Amer; Skaggs, David; Roye, David P; Vitale, Michael G	2022	Journal of pediatric orthopedics	155					155					155					155					155					155					155					155					155	81.5	16.6			155
Complications in vertebral body tethering: what are the short term effects on patient reported outcomes?	Sborov, Katherine D; Agarwal, Mansi; Heffernan, Michael J; Anari, Jason B; Roye, Benjamin; Parent, Stefan; Miyanji, Firoz; Poon, Selina C	2025	Spine deformity	66			87.5	12.5	66			62.5	50	66			100	12.5	66			100	0	66			100	8.3	66			100	0	66			75	37.5	66					66			75	25	66
Etiology remains king: health-related quality of life outcome at 5 years following growth friendly instrumentation for EOS.	Shaw, K Aaron; Thornberg, David; McClung, Anna; Jo, Chan-Hee; Erickson, Mark; Vitale, Michael; Luhmann, Scott; Andras, Lindsay; Sturm, Peter; Matsumoto, Hiroko; Ramo, Brandon	2025	Spine deformity	39	74.9	18.54			39	64.5	19.25			39	84.05	17.87			39	81.32	20.15			39	81.92	19.86			39	81.36	23.58			39	72.16	24.9			39	72.14	26.81			39	77.11	20.86			39
Posterior-only Resection of Single Hemivertebrae With 2-Level Versus >2-Level Fusion: Can We Improve Outcomes?	Gomez, Jaime A; Ge, David H; Boden, Emma; Hanstein, Regina; Alvandi, Leila Mehraban; Lo, Yungtai; Hwang, Steven; Samdani, Amer F; Sponseller, Paul D; Garg, Sumeet; Skaggs, David L; Vitale, Michael G; Emans, John	2022	Journal of pediatric orthopedics	14			88	13	14			81	50	14		100	12		14			100	0	14			100	17	14			100	0	14			100	12	14			94	25	14			93	5	14
Traditional versus magnetically controlled growing rods for idiopathic early-onset scoliosis: outcomes at 5-year follow-up.	Saarinen, Antti J; Flynn, John M; Thompson, George H; Emans, John B; Sturm, Peter F; Sponseller, Paul D; Helenius, Ilkka J	2025	The spine journal : official journal of the North American Spine Society	30			75	37.5	30			75	37.5	30			100	12.5	30			100	25	30			100	16.7	30			100	37.5	30			87.5	37.5	30			87.5	25	30			95	25	30
Outcomes after completing growth-friendly surgical treatment for early-onset scoliosis in patients with skeletal dysplasia	Saarinen, A.J.; Sponseller, P.; Thompson, G.H.; White, K.K.; Emans, J.; Cahill, P.J.; Hwang, S.; Helenius, I.	2024	Bone and Joint Journal	15			69	21	15			75	25	15			88	25	15			75	69	15			88	38	15			88	47	15			75	47	15			69	38	15			63	25	15
The Spring Distraction System for Growth-Friendly Surgical Treatment of Early Onset Scoliosis: A Preliminary Report on Clinical Results and Safety after Design Iterations in a Prospective Clinical Trial	Tabeling, C.S.; Lemans, J.V.C.; Top, A.; Scholten, E.P.; Stempels, H.W.; Schlösser, T.P.C.; Ito, K.; Castelein, R.M.; Kruyt, M.C.	2022	Journal of Clinical Medicine	17	80.8	18.7			17	61.5	19.6			17	89.6	13.9			17	79.2	23.4			17	57.6	31.5			17	36.5	25.3			17	66.7	24.6			17	74	24.1			17	73.3	19			17
[truncated: 212 more columns]
